# Supplementary material for: Effect of Mechanical Homogenization on Nopal Mucilage for the Treatment of a Real Cyanidation Barren Solution
Source: Gels. 2026 Jun 27;12(7):569. doi: 10.3390/gels12070569 (PMC13409068; doi:10.3390/gels12070569)
Supplement: Supplementary file 1 [file gels-12-00569-s001.zip]

Archive with 1 entries (1 files):
- gels-4369055-supplementary.pdf
